# Supplementary material for: Backbone Effects on the Thermoelectric Properties of Ultra-Small Bandgap Conjugated Polymers
Source: Polymers (Basel). 2021 Jul 28;13(15):2486. doi: 10.3390/polym13152486 (PMC8347066; doi:10.3390/polym13152486)
Supplement: Supplementary file 1 [file polymers-13-02486-s001.zip]

Archive with 1 entries (1 files):
- polymers-1283147-SI.pdf
